# Supplementary material for: Gut Microbiota Diversity and Composition Across Shift Types and the Effects of Walnut Supplementation—An Observational and Interventional Study
Source: Int J Environ Res Public Health. 2026 Jan 29;23(2):169. doi: 10.3390/ijerph23020169 (PMC12940553; doi:10.3390/ijerph23020169)
Supplement: Supplementary file 1 [file ijerph-23-00169-s001.zip]

Archive with 1 entries (1 files):
- ijerph-4041163-supplementary.pdf
